# Supplementary material for: Cosmopolitan inversions have a major impact on trait variation and the power of different GWAS approaches to identify associations
Source: PLoS Genet. 2026 Jan 5;22(1):e1012012. doi: 10.1371/journal.pgen.1012012 (PMC12818957; doi:10.1371/journal.pgen.1012012)
Supplement: S2 Table — This table indicates the genotype for the five cosmopolitan inversions examined in this study, for each of the 205 lineages genotyped within the DGRP. This data is directly taken from the DGRP website (http://dgrp2.gnets.ncsu.edu/, last accessed 04/20/2025). (XLSX) [file pgen.1012012.s007.xlsx]

## Sheet: S2 Table
	Inversions	In(2L)t	In(2R)NS	In(3R)P	In(3R)K	In(3R)Mo
	Homozygous inverted sample size	19	7	4	3	17
	Heterozygote sample size	25	10	6	10	9
	Homozygous standard sample size	161	188	195	192	179
	DGRP_21	ST	ST	ST	ST	ST
	DGRP_26	INV	ST	ST	ST	ST
	DGRP_28	ST	INV	ST	ST	ST
	DGRP_31	ST	ST	ST	INV/ST	ST
	DGRP_32	INV	ST	ST	ST	INV
	DGRP_38	ST	ST	ST	INV/ST	ST
	DGRP_40	ST	ST	ST	ST	ST
	DGRP_41	ST	ST	ST	ST	ST
	DGRP_42	ST	ST	ST	ST	ST
	DGRP_45	ST	ST	ST	ST	ST
	DGRP_48	ST	ST	ST	INV/ST	ST
	DGRP_49	ST	ST	ST	ST	ST
	DGRP_57	ST	ST	ST	ST	ST
	DGRP_59	ST	ST	ST	ST	ST
	DGRP_69	ST	INV	ST	ST	ST
	DGRP_73	ST	ST	ST	ST	ST
	DGRP_75	ST	ST	ST	ST	ST
	DGRP_83	ST	ST	ST	ST	ST
	DGRP_85	INV/ST	ST	ST	ST	ST
	DGRP_88	INV/ST	ST	ST	ST	ST
	DGRP_91	ST	ST	ST	ST	ST
	DGRP_93	INV	ST	ST	ST	ST
	DGRP_100	INV/ST	ST	ST	INV	ST
	DGRP_101	INV/ST	ST	ST	ST	ST
	DGRP_105	ST	ST	ST	INV	ST
	DGRP_109	INV/ST	ST	ST	ST	ST
	DGRP_129	ST	ST	ST	ST	ST
	DGRP_136	ST	ST	ST	INV/ST	ST
	DGRP_138	ST	ST	INV	ST	ST
	DGRP_142	ST	ST	ST	ST	ST
	DGRP_149	ST	ST	ST	ST	ST
	DGRP_153	ST	ST	ST	ST	ST
	DGRP_158	ST	ST	ST	ST	ST
	DGRP_161	INV	ST	ST	ST	ST
	DGRP_176	ST	ST	ST	ST	ST
	DGRP_177	ST	ST	ST	ST	ST
	DGRP_181	ST	ST	ST	ST	ST
	DGRP_189	ST	ST	INV	ST	ST
	DGRP_195	ST	ST	ST	ST	ST
	DGRP_208	ST	ST	ST	ST	ST
	DGRP_217	ST	ST	ST	ST	ST
	DGRP_223	ST	ST	ST	ST	ST
	DGRP_227	ST	ST	ST	ST	ST
	DGRP_228	ST	ST	ST	ST	ST
	DGRP_229	ST	ST	ST	ST	ST
	DGRP_233	INV	ST	ST	ST	ST
	DGRP_235	ST	ST	ST	ST	ST
	DGRP_237	INV/ST	INV/ST	ST	ST	ST
	DGRP_239	ST	ST	ST	ST	ST
	DGRP_256	ST	ST	ST	ST	ST
	DGRP_280	ST	ST	ST	ST	ST
	DGRP_287	ST	ST	ST	ST	ST
	DGRP_301	INV/ST	ST	ST	ST	ST
	DGRP_303	INV/ST	INV/ST	ST	ST	ST
	DGRP_304	ST	INV	ST	ST	ST
	DGRP_306	ST	ST	ST	ST	ST
	DGRP_307	ST	ST	ST	ST	ST
	DGRP_309	ST	ST	ST	INV/ST	ST
	DGRP_310	ST	ST	ST	ST	ST
	DGRP_313	INV	ST	ST	ST	ST
	DGRP_315	ST	ST	ST	ST	ST
	DGRP_317	ST	ST	ST	ST	INV/ST
	DGRP_318	ST	ST	ST	ST	ST
	DGRP_319	ST	ST	ST	ST	ST
	DGRP_320	ST	ST	ST	ST	ST
	DGRP_321	ST	ST	ST	ST	ST
	DGRP_324	ST	ST	ST	ST	INV
	DGRP_325	ST	ST	ST	ST	ST
	DGRP_332	ST	ST	ST	ST	ST
	DGRP_335	ST	ST	ST	ST	INV/ST
	DGRP_336	INV/ST	INV/ST	ST	ST	ST
	DGRP_338	INV/ST	INV/ST	ST	ST	ST
	DGRP_340	ST	ST	ST	ST	ST
	DGRP_348	INV	ST	ST	ST	INV
	DGRP_350	INV	ST	ST	ST	INV
	DGRP_352	INV/ST	ST	ST	ST	INV
	DGRP_354	ST	ST	ST	ST	ST
	DGRP_355	ST	ST	ST	ST	ST
	DGRP_356	ST	ST	ST	ST	ST
	DGRP_357	ST	ST	ST	ST	ST
	DGRP_358	INV	ST	ST	ST	INV
	DGRP_359	INV	ST	ST	ST	ST
	DGRP_360	ST	ST	ST	ST	ST
	DGRP_361	ST	ST	INV/ST	ST	ST
	DGRP_362	ST	ST	ST	ST	ST
	DGRP_365	ST	ST	ST	ST	ST
	DGRP_367	ST	ST	ST	ST	ST
	DGRP_370	ST	ST	ST	ST	ST
	DGRP_371	ST	ST	ST	ST	ST
	DGRP_373	ST	ST	INV/ST	ST	ST
	DGRP_374	ST	ST	ST	ST	INV
	DGRP_375	ST	ST	ST	ST	ST
	DGRP_377	INV/ST	INV/ST	ST	ST	ST
	DGRP_379	ST	ST	ST	ST	ST
	DGRP_380	ST	ST	ST	ST	ST
	DGRP_381	INV/ST	ST	ST	ST	ST
	DGRP_382	ST	ST	ST	ST	ST
	DGRP_383	INV	ST	ST	ST	ST
	DGRP_385	ST	ST	ST	ST	ST
	DGRP_386	INV	ST	ST	ST	ST
	DGRP_390	INV	ST	ST	ST	INV/ST
	DGRP_391	ST	ST	ST	ST	ST
	DGRP_392	ST	ST	ST	ST	ST
	DGRP_395	ST	ST	ST	ST	ST
	DGRP_397	ST	ST	INV/ST	ST	ST
	DGRP_399	ST	ST	ST	ST	ST
	DGRP_405	INV/ST	ST	ST	ST	ST
	DGRP_406	INV	ST	ST	ST	ST
	DGRP_409	ST	INV	ST	ST	INV
	DGRP_426	INV/ST	INV/ST	ST	ST	ST
	DGRP_427	ST	ST	ST	ST	ST
	DGRP_437	ST	ST	ST	ST	INV
	DGRP_439	ST	ST	ST	ST	ST
	DGRP_440	ST	ST	ST	INV/ST	ST
	DGRP_441	ST	ST	ST	ST	ST
	DGRP_443	INV/ST	ST	ST	ST	ST
	DGRP_461	ST	ST	ST	ST	ST
	DGRP_486	ST	ST	ST	ST	ST
	DGRP_491	ST	ST	ST	ST	ST
	DGRP_492	INV/ST	ST	ST	ST	INV/ST
	DGRP_502	INV/ST	ST	ST	ST	ST
	DGRP_505	ST	ST	ST	ST	ST
	DGRP_508	ST	ST	ST	ST	ST
	DGRP_509	ST	ST	ST	ST	ST
	DGRP_513	ST	ST	ST	ST	ST
	DGRP_517	ST	ST	ST	ST	ST
	DGRP_528	INV/ST	INV/ST	ST	ST	ST
	DGRP_530	ST	ST	ST	ST	ST
	DGRP_531	ST	ST	ST	ST	ST
	DGRP_535	ST	ST	ST	ST	ST
	DGRP_551	ST	ST	ST	ST	INV/ST
	DGRP_555	ST	ST	ST	ST	INV
	DGRP_559	ST	ST	ST	INV/ST	INV/ST
	DGRP_563	INV/ST	INV/ST	ST	ST	ST
	DGRP_566	ST	ST	ST	ST	INV/ST
	DGRP_584	INV	ST	ST	ST	ST
	DGRP_589	ST	ST	ST	ST	ST
	DGRP_595	INV/ST	ST	ST	ST	ST
	DGRP_596	ST	ST	ST	ST	ST
	DGRP_627	INV	ST	ST	ST	ST
	DGRP_630	INV	ST	INV/ST	ST	ST
	DGRP_634	ST	ST	INV/ST	ST	ST
	DGRP_639	ST	ST	ST	ST	ST
	DGRP_642	ST	INV	ST	ST	ST
	DGRP_646	ST	ST	ST	INV	ST
	DGRP_703	ST	ST	ST	ST	ST
	DGRP_705	ST	ST	ST	ST	ST
	DGRP_707	ST	ST	ST	ST	INV
	DGRP_712	ST	ST	ST	ST	INV
	DGRP_714	ST	ST	ST	ST	INV
	DGRP_716	ST	ST	ST	ST	ST
	DGRP_721	ST	ST	ST	ST	ST
	DGRP_727	ST	ST	ST	ST	ST
	DGRP_730	ST	ST	ST	ST	ST
	DGRP_732	ST	ST	ST	INV/ST	ST
	DGRP_737	ST	ST	ST	ST	ST
	DGRP_738	ST	ST	ST	ST	INV/ST
	DGRP_748	INV	ST	ST	ST	ST
	DGRP_757	ST	ST	ST	ST	ST
	DGRP_761	ST	ST	ST	ST	ST
	DGRP_765	ST	ST	ST	ST	ST
	DGRP_774	ST	ST	ST	ST	ST
	DGRP_776	ST	ST	INV	ST	ST
	DGRP_783	ST	ST	ST	ST	ST
	DGRP_786	ST	ST	INV	ST	ST
	DGRP_787	ST	ST	ST	ST	ST
	DGRP_790	ST	ST	ST	ST	ST
	DGRP_796	ST	ST	ST	ST	ST
	DGRP_799	ST	ST	ST	ST	ST
	DGRP_801	ST	ST	ST	ST	ST
	DGRP_802	INV/ST	ST	ST	INV/ST	ST
	DGRP_804	ST	ST	ST	ST	ST
	DGRP_805	ST	ST	ST	ST	ST
	DGRP_808	ST	ST	ST	ST	ST
	DGRP_810	ST	ST	ST	ST	INV
	DGRP_812	INV/ST	INV	ST	ST	ST
	DGRP_818	ST	ST	ST	ST	ST
	DGRP_819	ST	ST	ST	ST	ST
	DGRP_820	ST	ST	ST	ST	INV
	DGRP_821	ST	INV/ST	ST	ST	ST
	DGRP_822	ST	ST	ST	ST	ST
	DGRP_832	ST	ST	ST	ST	ST
	DGRP_837	INV	ST	ST	ST	ST
	DGRP_843	ST	ST	ST	ST	ST
	DGRP_849	INV/ST	ST	ST	ST	ST
	DGRP_850	ST	ST	ST	ST	ST
	DGRP_852	ST	INV	ST	ST	ST
	DGRP_853	ST	ST	ST	ST	ST
	DGRP_855	ST	ST	ST	ST	INV/ST
	DGRP_857	ST	INV/ST	ST	ST	ST
	DGRP_859	ST	ST	ST	ST	ST
	DGRP_861	ST	ST	ST	ST	INV
	DGRP_879	ST	ST	ST	ST	ST
	DGRP_882	ST	ST	ST	ST	ST
	DGRP_884	ST	ST	INV/ST	ST	ST
	DGRP_887	ST	ST	ST	ST	ST
	DGRP_890	ST	ST	ST	ST	ST
	DGRP_892	ST	ST	ST	ST	ST
	DGRP_894	INV/ST	ST	ST	ST	ST
	DGRP_897	ST	ST	ST	ST	ST
	DGRP_900	ST	ST	ST	ST	ST
	DGRP_907	ST	ST	ST	ST	ST
	DGRP_908	ST	ST	ST	ST	INV
	DGRP_911	ST	ST	ST	ST	ST
	DGRP_913	ST	ST	ST	INV/ST	ST
