# Supplementary material for: Cosmopolitan inversions have a major impact on trait variation and the power of different GWAS approaches to identify associations
Source: PLoS Genet. 2026 Jan 5;22(1):e1012012. doi: 10.1371/journal.pgen.1012012 (PMC12818957; doi:10.1371/journal.pgen.1012012)
Supplement: S3 Table — This table further describes the sets of traits found to be significantly associated with In(2L)t or In(3R)Mo, showing the top 5 principal components for the PCA run on each of the two sets of traits. (XLSX) [file pgen.1012012.s008.xlsx]

## Sheet: S3 Table
	Inversion set	Phenotype	Figure.shorthand	Dim.1	Dim.2	Dim.3	Dim.4	Dim.5
1	In(2L)t	ERStress_t50_M	Metabolism	0.0492954	-0.064208	-0.251036	0.18002	0.0277922
2	In(2L)t	Eye_Interocular_Dist_F	Body size	0.729787	-0.0200366	-0.0679039	-0.0225147	0.0617774
3	In(2L)t	Eye_Interocular_Dist_M	Body size	0.740157	-0.00945871	-0.0779346	-0.0524714	0.0816481
4	In(2L)t	Microbiota_OTU115_M	Microbiome	-0.617112	0.256102	0.0490179	-0.126045	0.0908038
5	In(2L)t	Microbiota_OTU137_M	Microbiome	-0.512884	0.0987646	0.0883127	-0.172213	0.138546
6	In(2L)t	Mitochon_Haplotype_NA	Metabolism	-0.344229	-0.0261489	0.0469623	0.209307	0.0224829
7	In(2L)t	PC2_Nutri_Score_High_M	Metabolism	0.0946434	-0.249092	0.588745	0.462287	-0.0886117
8	In(2L)t	PC3_Nutri_Score_Low_M	Metabolism	0.160841	0.128227	-0.484296	-0.0555236	0.127208
9	In(2L)t	PC4_Nutri_Score_High_M	Metabolism	-0.119751	-0.229432	-0.451644	-0.119315	0.0631887
10	In(2L)t	Shoulder_Width_F	Body size	0.700348	0.144958	0.0251924	-0.035732	0.0840771
11	In(2L)t	StarvationRes_M	Starvation resistance	0.243358	0.069255	-0.1608	0.121102	0.174541
12	In(2L)t	TotArea_Butanedione_M	Chemical sensitivity	0.283578	0.0181405	-0.0981194	0.0321102	0.0235754
13	In(2L)t	Wing_Area_F	Body size	0.835381	0.331397	0.179984	-0.161598	0.051666
14	In(2L)t	Wing_Area_M	Body size	0.870171	0.323369	0.135067	-0.148627	0.0956044
15	In(2L)t	Wing_CentroidSize_M	Body size	0.875474	0.327503	0.106202	-0.136627	0.105635
16	In(2L)t	Wing_Length_F	Body size	0.824385	0.322081	0.162898	-0.144569	0.0555925
17	In(2L)t	Wing_Length_M	Body size	0.856382	0.320738	0.129029	-0.142743	0.1004
18	In(2L)t	Wing_Width_M	Body size	0.767365	0.342214	0.189594	-0.13704	0.0670406
19	In(2L)t	cv_BoutNumber_Night_F	Sleep	-0.249085	-0.246273	0.238658	0.0149298	0.732114
20	In(2L)t	lsm_Week5_Fecundity_F	Fecundity	-0.0768196	0.194991	0.454019	-0.213026	-0.0926124
21	In(2L)t	mn_AlcoholSens_E2_F	Alcohol sensitivity	0.36253	0.0679476	-0.283107	0.569829	0.0645064
22	In(2L)t	mn_AlcoholSens_E2_M	Alcohol sensitivity	0.399631	0.0611036	-0.276077	0.636013	0.00508487
23	In(2L)t	mn_AlcoholTolerance_F	Alcohol sensitivity	0.323636	0.0171128	-0.257751	0.463779	0.087725
24	In(2L)t	mn_AlcoholTolerance_M	Alcohol sensitivity	0.307182	0.0314936	-0.335706	0.505165	0.0960899
25	In(2L)t	mn_BoutLength_Night_F	Sleep	-0.266753	-0.215898	0.217577	-0.0276746	0.792979
26	In(2L)t	mn_BoutNumber_Night_F	Sleep	0.252614	0.16484	-0.20273	-0.0360353	-0.830313
27	In(2L)t	mn_NegGeotaxis_MSB_F	Negative geotaxis	-0.422341	0.522527	0.0454981	0.0740063	-0.133401
28	In(2L)t	mn_NegGeotaxis_MSB_M	Negative geotaxis	-0.363459	0.481055	0.104475	0.151404	-0.195096
29	In(2L)t	mn_Protein_HighDiet_M	Metabolism	0.104248	-0.135687	0.764629	0.450089	-0.137893
30	In(2L)t	mn_Protein_Pooled_M	Metabolism	0.089842	-0.190864	0.778149	0.420891	-0.145951
31	In(2L)t	mn_Resp_2_Heptanone_F	Chemical sensitivity	-0.146654	-0.225713	-0.0538001	-0.152308	-0.00922538
32	In(2L)t	mn_Resp_Hexanal_M	Chemical sensitivity	-0.30159	-0.252328	-0.0334954	-0.0218276	-0.200369
33	In(2L)t	mn_StartleRes_F	Startle response	-0.336058	0.594819	0.00796333	0.206733	0.225389
34	In(2L)t	mn_StartleRes_M	Startle response	-0.363818	0.593429	-0.0110684	0.17697	0.234257
35	In(2L)t	mn_StartleResp_CTRL_F	Startle response	-0.386286	0.764605	0.0021627	0.0760526	0.0262457
36	In(2L)t	mn_StartleResp_CTRL_M	Startle response	-0.421851	0.750977	-0.0298621	0.0701113	0.0113703
37	In(2L)t	mn_StartleResp_MSB_F	Startle response	-0.290915	0.740804	-0.0392422	0.0564913	0.00251807
38	In(2L)t	mn_StartleResp_MSB_M	Startle response	-0.310205	0.730994	-0.0267368	0.0838183	-0.00351895
39	In(2L)t	mn_Triglyceri_LoDiet_M	Metabolism	-0.262681	-0.0192306	0.151204	-0.157347	-0.127712
40	In(2L)t	mn_Week5_Fecundity_F	Fecundity	-0.0526663	0.206713	0.453482	-0.211671	-0.0913112
41	In(2L)t	se_PhototaxisScor_4w_F	Phototaxis	0.0258634	0.483756	0.039378	-0.05236	0.0830372
42	In(3R)Mo	Eye_Interocular_Dist_M	Body size	0.659758	0.034497	0.0301893	0.047634	-0.0821454
43	In(3R)Mo	Femur_Length_T2_F	Body size	0.712049	-0.0840883	0.0353377	0.0879302	0.0676652
44	In(3R)Mo	Food_Intake_F	Feeding	-0.589473	-0.0656659	0.183046	0.357217	0.452534
45	In(3R)Mo	Food_Intake_M	Feeding	-0.476202	0.0180101	0.202295	0.41909	0.472375
46	In(3R)Mo	Microbiota_OTU037_M	Microbiome	0.0113546	0.626046	0.0711045	0.480544	-0.0313242
47	In(3R)Mo	Microbiota_OTU110_M	Microbiome	-0.444415	0.584599	0.000240363	0.41736	-0.0761055
48	In(3R)Mo	Microbiota_OTU137_M	Microbiome	-0.311641	0.0444112	-0.0787343	-0.0616932	0.0271183
49	In(3R)Mo	Mitochon_Consens_Dif_NA	Metabolism	0.0812687	0.628808	0.633964	-0.421692	0.102026
50	In(3R)Mo	Mitochon_Consens_Len_NA	Metabolism	-0.0812687	-0.628808	-0.633964	0.421692	-0.102026
51	In(3R)Mo	Wing_Area_M	Body size	0.828626	0.289097	-0.021806	0.190233	0.0643753
52	In(3R)Mo	Wing_PCV_Length_F	Body size	0.81274	0.165663	-0.104727	0.180742	0.177762
53	In(3R)Mo	Wing_PCV_Length_M	Body size	0.853966	0.155545	-0.0631106	0.169693	0.14453
54	In(3R)Mo	Wing_Width_M	Body size	0.792798	0.325783	-0.0380602	0.236136	0.0881717
55	In(3R)Mo	mn_BoutLength_Day_M	Sleep	-0.364404	0.551131	-0.187611	0.184351	-0.478296
56	In(3R)Mo	mn_BoutNumber_Day_M	Sleep	0.294564	-0.51884	0.131952	-0.208084	0.405856
57	In(3R)Mo	mn_Glycerol_LowDiet_M	Metabolism	0.0934912	-0.478405	0.640499	0.383495	-0.280915
58	In(3R)Mo	mn_Glycerol_Pooled_M	Metabolism	0.0729156	-0.55133	0.558972	0.378116	-0.300805
59	In(3R)Mo	mn_RespBenzaldeh_3_5_F	Chemical sensitivity	0.58722	-0.248969	-0.0418426	-0.0121084	-0.116743
60	In(3R)Mo	mn_StartleResp_MSB_M	Startle response	-0.0652034	-0.0126011	-0.0358338	0.112658	0.504302
61	In(3R)Mo	se_ChillComaRec_M	Chill Coma Rec.	-0.220756	0.0453816	-0.147167	0.0530053	0.358925
